# Supplementary material for: The Influence of Hydroxylation on Maintaining CpG Methylation Patterns: A Hidden Markov Model Approach
Source: PLoS Comput Biol. 2016 May 25;12(5):e1004905. doi: 10.1371/journal.pcbi.1004905 (PMC4880293; doi:10.1371/journal.pcbi.1004905)
Supplement: S1 Dataset — The dataset contains the BS and oxBS data of each single CpG and loci after processing of the sequencing data; error rates are included as separate files. Raw sequencing data are available on request. (ZIP) [file pcbi.1004905.s011.zip]

Archive with 31 entries (30 files):
- singleCpG_data/
- singleCpG_data/Afp_BS.txt
- singleCpG_data/Afp_errors.txt
- singleCpG_data/Afp_oxBS.txt
- singleCpG_data/IAP_BS.txt
- singleCpG_data/IAP_errors.txt
- singleCpG_data/IAP_oxBS.txt
- singleCpG_data/Igf2_BS.txt
- singleCpG_data/Igf2_errors.txt
- singleCpG_data/Igf2_oxBS.txt
- singleCpG_data/L1mdA_BS.txt
- singleCpG_data/L1mdA_errors.txt
- singleCpG_data/L1mdA_oxBS.txt
- singleCpG_data/L1mdT_BS.txt
- singleCpG_data/L1mdT_errors.txt
- singleCpG_data/L1mdT_oxBS.txt
- singleCpG_data/mSat_BS.txt
- singleCpG_data/mSat_errors.txt
- singleCpG_data/mSat_oxBS.txt
- singleCpG_data/MuERVL_BS.txt
- singleCpG_data/MuERVL_errors.txt
- singleCpG_data/MuERVL_oxBS.txt
- singleCpG_data/Snrpn_BS.txt
- singleCpG_data/Snrpn_errors.txt
- singleCpG_data/Snrpn_oxBS.txt
- singleCpG_data/Ttc25_BS.txt
- singleCpG_data/Ttc25_errors.txt
- singleCpG_data/Ttc25_oxBS.txt
- singleCpG_data/Zim3_BS.txt
- singleCpG_data/Zim3_errors.txt
- singleCpG_data/Zim3_oxBS.txt
