# Supplementary material for: The Influence of Hydroxylation on Maintaining CpG Methylation Patterns: A Hidden Markov Model Approach
Source: PLoS Comput Biol. 2016 May 25;12(5):e1004905. doi: 10.1371/journal.pcbi.1004905 (PMC4880293; doi:10.1371/journal.pcbi.1004905)
Supplement: S1 Dataset — The dataset contains the BS and oxBS data of each single CpG and loci after processing of the sequencing data; error rates are included as separate files. Raw sequencing data are available on request. (ZIP) [file pcbi.1004905.s011.zip › singleCpG_data/Afp_BS.txt]

day	CpG	TT	TC	CT	CC
0	1	426	1427	837	5655
0	2	222	1248	766	6146
0	3	198	894	711	6599
0	4	347	794	1243	6011
0	5	201	862	673	6638
1	1	489	1607	1058	4747
1	2	413	1236	1019	5252
1	3	230	1162	960	5538
1	4	484	1739	975	4730
1	5	403	949	916	5634
3	1	1269	1213	1118	2288
3	2	1203	1013	869	2834
3	3	518	812	1153	3428
3	4	932	1086	1130	2770
3	5	982	755	1178	2974
6	1	6402	1478	1086	2269
6	2	5988	1341	1159	2816
6	3	4251	1229	1531	4259
6	4	6795	1229	1001	2272
6	5	6000	926	1433	2921
