# Supplementary material for: The Influence of Hydroxylation on Maintaining CpG Methylation Patterns: A Hidden Markov Model Approach
Source: PLoS Comput Biol. 2016 May 25;12(5):e1004905. doi: 10.1371/journal.pcbi.1004905 (PMC4880293; doi:10.1371/journal.pcbi.1004905)
Supplement: S1 Dataset — The dataset contains the BS and oxBS data of each single CpG and loci after processing of the sequencing data; error rates are included as separate files. Raw sequencing data are available on request. (ZIP) [file pcbi.1004905.s011.zip › singleCpG_data/Afp_oxBS.txt]

day	CpG	TT	TC	CT	CC
0	1	233	979	658	5250
0	2	292	712	945	5197
0	3	70	729	763	5572
0	4	280	657	952	5261
0	5	325	569	982	5257
1	1	696	1138	918	3919
1	2	362	806	1473	4045
1	3	534	776	810	4553
1	4	519	883	1062	4211
1	5	706	759	1100	4123
3	1	2688	1301	623	2462
3	2	2302	1083	898	2817
3	3	1599	987	994	3506
3	4	2194	1098	1206	2563
3	5	2475	969	1015	2640
6	1	4840	673	225	1196
6	2	4715	550	373	1305
6	3	3504	737	898	1774
6	4	4668	466	323	1505
6	5	4467	560	358	1559
