# Supplementary material for: The Influence of Hydroxylation on Maintaining CpG Methylation Patterns: A Hidden Markov Model Approach
Source: PLoS Comput Biol. 2016 May 25;12(5):e1004905. doi: 10.1371/journal.pcbi.1004905 (PMC4880293; doi:10.1371/journal.pcbi.1004905)
Supplement: S1 Dataset — The dataset contains the BS and oxBS data of each single CpG and loci after processing of the sequencing data; error rates are included as separate files. Raw sequencing data are available on request. (ZIP) [file pcbi.1004905.s011.zip › singleCpG_data/IAP_BS.txt]

day	CpG	TT	TC	CT	CC
0	2	7	26	26	232
0	3	14	22	27	213
0	4	7	16	32	223
0	6	7	20	30	227
1	2	11	27	20	157
1	3	1	18	27	152
1	4	3	21	27	158
1	6	2	23	24	162
3	2	22	24	21	132
3	3	22	20	30	114
3	4	11	28	27	126
3	6	11	16	28	145
6	2	79	54	40	153
6	3	85	15	48	159
6	4	68	34	39	167
6	6	39	39	46	211
