# Supplementary material for: The Influence of Hydroxylation on Maintaining CpG Methylation Patterns: A Hidden Markov Model Approach
Source: PLoS Comput Biol. 2016 May 25;12(5):e1004905. doi: 10.1371/journal.pcbi.1004905 (PMC4880293; doi:10.1371/journal.pcbi.1004905)
Supplement: S1 Dataset — The dataset contains the BS and oxBS data of each single CpG and loci after processing of the sequencing data; error rates are included as separate files. Raw sequencing data are available on request. (ZIP) [file pcbi.1004905.s011.zip › singleCpG_data/IAP_errors.txt]

day	label	CErr_BS	mCErr_BS	hmCErr_BS	CErr_oxBS	mCErr_oxBS	hmCErr_oxBS	process
0	day0	0.003	0.0709	0.0774	0.002	0.0935	0.0701	rep
1	day1	0.002	0.0685	0.0411	0.002	0.0813	0.0939	rep
3	day3	0.001	0.0628	0.0721	0.001	0.09	0.0905	rep
6	day6	0.003	0.0829	0.0455	0.002	0.0737	0.0942	rep
