# Supplementary material for: The Influence of Hydroxylation on Maintaining CpG Methylation Patterns: A Hidden Markov Model Approach
Source: PLoS Comput Biol. 2016 May 25;12(5):e1004905. doi: 10.1371/journal.pcbi.1004905 (PMC4880293; doi:10.1371/journal.pcbi.1004905)
Supplement: S1 Dataset — The dataset contains the BS and oxBS data of each single CpG and loci after processing of the sequencing data; error rates are included as separate files. Raw sequencing data are available on request. (ZIP) [file pcbi.1004905.s011.zip › singleCpG_data/IAP_oxBS.txt]

day	CpG	TT	TC	CT	CC
0	2	10	21	23	150
0	3	13	12	21	143
0	4	8	20	18	151
0	6	4	17	15	166
1	2	16	40	29	242
1	3	17	33	23	230
1	4	14	29	32	236
1	6	12	26	36	247
3	2	22	37	24	107
3	3	24	21	29	106
3	4	19	30	27	112
3	6	13	21	23	124
6	2	66	17	17	76
6	3	66	9	14	87
6	4	44	23	15	88
6	6	23	17	30	110
