# Supplementary material for: The Influence of Hydroxylation on Maintaining CpG Methylation Patterns: A Hidden Markov Model Approach
Source: PLoS Comput Biol. 2016 May 25;12(5):e1004905. doi: 10.1371/journal.pcbi.1004905 (PMC4880293; doi:10.1371/journal.pcbi.1004905)
Supplement: S1 Dataset — The dataset contains the BS and oxBS data of each single CpG and loci after processing of the sequencing data; error rates are included as separate files. Raw sequencing data are available on request. (ZIP) [file pcbi.1004905.s011.zip › singleCpG_data/Igf2_BS.txt]

day	CpG	TT	TC	CT	CC
0	1	3387	462	676	1757
0	2	2908	622	899	1853
0	3	1180	842	888	2631
0	4	2331	347	999	2017
0	5	1866	293	910	3214
0	6	978	666	878	3663
0	7	1743	606	617	3190
0	8	1935	937	720	2532
1	1	3544	307	782	728
1	2	3035	638	880	800
1	3	1488	1057	882	1479
1	4	2418	536	800	1236
1	5	2193	659	1003	1477
1	6	1269	784	879	2335
1	7	1750	857	836	1845
1	8	1906	1278	632	1449
3	1	7018	564	877	240
3	2	6218	592	988	916
3	3	4042	1322	1153	1594
3	4	5642	461	1114	1074
3	5	4936	985	1271	1496
3	6	4085	1036	1095	2375
3	7	4835	1148	1143	1465
3	8	5592	1101	678	1223
6	1	5056	21	85	43
6	2	4956	129	90	58
6	3	4277	311	225	280
6	4	4688	34	260	174
6	5	4686	141	136	243
6	6	4270	253	203	446
6	7	4639	172	110	274
6	8	4858	178	70	39
