# Supplementary material for: The Influence of Hydroxylation on Maintaining CpG Methylation Patterns: A Hidden Markov Model Approach
Source: PLoS Comput Biol. 2016 May 25;12(5):e1004905. doi: 10.1371/journal.pcbi.1004905 (PMC4880293; doi:10.1371/journal.pcbi.1004905)
Supplement: S1 Dataset — The dataset contains the BS and oxBS data of each single CpG and loci after processing of the sequencing data; error rates are included as separate files. Raw sequencing data are available on request. (ZIP) [file pcbi.1004905.s011.zip › singleCpG_data/Igf2_errors.txt]

day	label	CErr_BS	mCErr_BS	hmCErr_BS	CErr_oxBS	mCErr_oxBS	hmCErr_oxBS	process
0	day0	0.004	0.0756	0.0588	0.004	0.0688	0.0626	rep
1	day1	0.005	0.122	0.0438	0.004	0.0953	0.0751	rep
3	day3	0.005	0.0723	0.0743	0.003	0.0802	0.0641	rep
6	day6	0.006	0.0982	0.1433	0.004	0.0757	0.2288	rep
