# Supplementary material for: The Influence of Hydroxylation on Maintaining CpG Methylation Patterns: A Hidden Markov Model Approach
Source: PLoS Comput Biol. 2016 May 25;12(5):e1004905. doi: 10.1371/journal.pcbi.1004905 (PMC4880293; doi:10.1371/journal.pcbi.1004905)
Supplement: S1 Dataset — The dataset contains the BS and oxBS data of each single CpG and loci after processing of the sequencing data; error rates are included as separate files. Raw sequencing data are available on request. (ZIP) [file pcbi.1004905.s011.zip › singleCpG_data/Igf2_oxBS.txt]

day	CpG	TT	TC	CT	CC
0	1	3824	176	272	1115
0	2	3145	413	540	1284
0	3	1702	461	634	2028
0	4	2190	679	285	1829
0	5	2556	232	462	2133
0	6	1021	593	693	3004
0	7	1887	718	615	2060
0	8	1458	1202	366	2251
1	1	4338	238	396	1048
1	2	3788	623	377	1252
1	3	2130	1215	479	1733
1	4	3509	413	419	1385
1	5	3282	400	537	1778
1	6	2461	604	466	2386
1	7	3108	793	281	1748
1	8	3020	680	543	1641
3	1	6613	134	217	225
3	2	6140	204	341	528
3	3	4870	712	505	830
3	4	5609	462	340	664
3	5	5626	203	486	872
3	6	4735	335	633	1421
3	7	5379	701	381	664
3	8	5718	379	296	705
6	1	6120	81	100	60
6	2	5841	72	303	164
6	3	5230	448	240	362
6	4	5685	103	340	170
6	5	5569	175	246	351
6	6	5000	401	413	466
6	7	5475	313	280	276
6	8	5922	200	112	92
