# Supplementary material for: The Influence of Hydroxylation on Maintaining CpG Methylation Patterns: A Hidden Markov Model Approach
Source: PLoS Comput Biol. 2016 May 25;12(5):e1004905. doi: 10.1371/journal.pcbi.1004905 (PMC4880293; doi:10.1371/journal.pcbi.1004905)
Supplement: S1 Dataset — The dataset contains the BS and oxBS data of each single CpG and loci after processing of the sequencing data; error rates are included as separate files. Raw sequencing data are available on request. (ZIP) [file pcbi.1004905.s011.zip › singleCpG_data/L1mdA_BS.txt]

day	CpG	TT	TC	CT	CC
0	1	3113	290	240	563
0	2	3347	167	280	450
0	3	2123	468	484	1009
0	4	2410	425	362	862
0	5	3135	354	238	583
0	6	2480	330	307	944
0	7	2785	346	316	700
0	8	3229	353	247	476
0	9	3421	307	170	459
0	10	3178	337	300	616
0	11	3635	190	142	464
0	12	3290	191	133	331
0	13	3706	205	157	376
1	1	2256	208	165	344
1	2	2483	104	205	273
1	3	1640	298	389	617
1	4	1868	274	272	526
1	5	2301	232	168	375
1	6	1825	270	255	568
1	7	2088	222	229	417
1	8	2376	205	183	328
1	9	2495	179	152	311
1	10	2338	205	204	431
1	11	2601	131	136	293
1	12	2343	116	92	225
1	13	2676	127	111	260
3	1	3260	257	214	366
3	2	3459	145	237	311
3	3	2454	389	428	672
3	4	2872	278	300	499
3	5	3508	217	175	321
3	6	2780	331	267	571
3	7	3250	228	237	332
3	8	3593	205	162	236
3	9	3686	184	136	232
3	10	3531	200	219	364
3	11	3729	148	142	265
3	12	3376	143	107	188
3	13	3838	144	125	211
6	1	5514	244	240	322
6	2	5672	162	279	291
6	3	4750	383	374	531
6	4	5171	281	246	396
6	5	5904	192	133	239
6	6	5064	281	256	455
6	7	5578	186	190	233
6	8	6072	185	136	141
6	9	6147	161	129	161
6	10	6042	184	202	285
6	11	6100	192	142	282
6	12	5578	119	101	148
6	13	6275	127	127	162
