# Supplementary material for: The Influence of Hydroxylation on Maintaining CpG Methylation Patterns: A Hidden Markov Model Approach
Source: PLoS Comput Biol. 2016 May 25;12(5):e1004905. doi: 10.1371/journal.pcbi.1004905 (PMC4880293; doi:10.1371/journal.pcbi.1004905)
Supplement: S1 Dataset — The dataset contains the BS and oxBS data of each single CpG and loci after processing of the sequencing data; error rates are included as separate files. Raw sequencing data are available on request. (ZIP) [file pcbi.1004905.s011.zip › singleCpG_data/L1mdA_oxBS.txt]

day	CpG	TT	TC	CT	CC
0	1	2733	168	136	355
0	2	2914	110	148	148
0	3	2119	289	259	619
0	4	2327	239	212	505
0	5	2777	188	136	381
0	6	2302	172	215	562
0	7	2565	174	167	440
0	8	2864	163	120	316
0	9	2974	151	98	301
0	10	2941	136	161	379
0	11	3030	116	113	319
0	12	2756	127	60	231
0	13	3149	102	91	261
1	1	2431	141	118	288
1	2	2567	93	129	239
1	3	2014	201	216	485
1	4	2227	176	148	348
1	5	2555	141	108	268
1	6	2152	144	162	428
1	7	2375	136	117	335
1	8	2584	110	86	294
1	9	2672	110	72	272
1	10	2609	141	112	305
1	11	2700	83	98	289
1	12	2455	93	70	183
1	13	2775	102	79	201
3	1	2609	112	96	177
3	2	2719	89	102	160
3	3	2274	205	139	345
3	4	2471	141	112	231
3	5	2789	95	74	158
3	6	2424	104	139	281
3	7	2662	95	79	192
3	8	2848	81	56	136
3	9	2874	83	59	130
3	10	2874	69	104	178
3	11	2909	82	74	174
3	12	2628	53	58	125
3	13	2982	67	58	133
6	1	4016	92	77	160
6	2	4113	72	105	121
6	3	3609	179	157	246
6	4	3806	99	74	151
6	5	4165	66	46	99
6	6	3763	72	116	205
6	7	4048	56	53	94
6	8	4280	44	41	64
6	9	4307	50	39	81
6	10	4348	56	71	118
6	11	4308	79	79	144
6	12	3919	44	49	73
6	13	4407	52	47	87
