# Supplementary material for: The Influence of Hydroxylation on Maintaining CpG Methylation Patterns: A Hidden Markov Model Approach
Source: PLoS Comput Biol. 2016 May 25;12(5):e1004905. doi: 10.1371/journal.pcbi.1004905 (PMC4880293; doi:10.1371/journal.pcbi.1004905)
Supplement: S1 Dataset — The dataset contains the BS and oxBS data of each single CpG and loci after processing of the sequencing data; error rates are included as separate files. Raw sequencing data are available on request. (ZIP) [file pcbi.1004905.s011.zip › singleCpG_data/L1mdT_BS.txt]

day	CpG	TT	TC	CT	CC
0	1	5151	1291	1397	2782
0	2	3486	1249	1347	3164
0	3	4024	1224	1176	4105
0	4	4330	1349	1099	3659
0	5	5577	1197	930	2653
1	1	4683	1295	1105	2310
1	2	3298	1128	1094	2658
1	3	3670	1122	1107	3485
1	4	3835	1405	1139	2950
1	5	4984	1192	823	2146
3	1	4807	825	738	891
3	2	2731	774	772	1078
3	3	3769	940	814	1607
3	4	4137	926	755	1312
3	5	5172	656	483	781
6	1	5314	267	224	250
6	2	1799	218	203	316
6	3	4666	369	335	562
6	4	4993	317	239	402
6	5	5363	178	141	204
