# Supplementary material for: The Influence of Hydroxylation on Maintaining CpG Methylation Patterns: A Hidden Markov Model Approach
Source: PLoS Comput Biol. 2016 May 25;12(5):e1004905. doi: 10.1371/journal.pcbi.1004905 (PMC4880293; doi:10.1371/journal.pcbi.1004905)
Supplement: S1 Dataset — The dataset contains the BS and oxBS data of each single CpG and loci after processing of the sequencing data; error rates are included as separate files. Raw sequencing data are available on request. (ZIP) [file pcbi.1004905.s011.zip › singleCpG_data/L1mdT_oxBS.txt]

day	CpG	TT	TC	CT	CC
0	1	3804	586	719	1824
0	2	3494	707	841	1892
0	3	2835	690	727	2620
0	4	3048	911	558	2338
0	5	3965	649	441	1793
1	1	1203	131	174	320
1	2	1087	240	97	401
1	3	886	157	208	551
1	4	881	208	140	527
1	5	1248	145	67	330
3	1	4349	219	203	381
3	2	4051	273	302	509
3	3	3517	405	412	749
3	4	3669	441	278	682
3	5	4249	220	147	413
6	1	6894	99	104	167
6	2	6745	161	166	200
6	3	6211	220	271	527
6	4	6525	181	140	303
6	5	6781	112	67	153
