# Supplementary material for: The Influence of Hydroxylation on Maintaining CpG Methylation Patterns: A Hidden Markov Model Approach
Source: PLoS Comput Biol. 2016 May 25;12(5):e1004905. doi: 10.1371/journal.pcbi.1004905 (PMC4880293; doi:10.1371/journal.pcbi.1004905)
Supplement: S1 Dataset — The dataset contains the BS and oxBS data of each single CpG and loci after processing of the sequencing data; error rates are included as separate files. Raw sequencing data are available on request. (ZIP) [file pcbi.1004905.s011.zip › singleCpG_data/mSat_BS.txt]

day	CpG	TT	TC	CT	CC
0	1	111	556	568	4965
0	2	81	533	497	4901
0	3	299	584	667	4506
1	1	107	434	480	3120
1	2	84	436	431	3113
1	3	254	462	581	2765
3	1	296	666	684	3704
3	2	251	624	584	3756
3	3	737	634	768	3053
6	1	1012	743	907	4177
6	2	665	795	783	4403
6	3	1947	702	872	3144
