# Supplementary material for: The Influence of Hydroxylation on Maintaining CpG Methylation Patterns: A Hidden Markov Model Approach
Source: PLoS Comput Biol. 2016 May 25;12(5):e1004905. doi: 10.1371/journal.pcbi.1004905 (PMC4880293; doi:10.1371/journal.pcbi.1004905)
Supplement: S1 Dataset — The dataset contains the BS and oxBS data of each single CpG and loci after processing of the sequencing data; error rates are included as separate files. Raw sequencing data are available on request. (ZIP) [file pcbi.1004905.s011.zip › singleCpG_data/mSat_errors.txt]

day	label	CErr_BS	mCErr_BS	hmCErr_BS	CErr_oxBS	mCErr_oxBS	hmCErr_oxBS	process
0	day0	0.004	0.0718	0.0567	0.004	0.0663	0.0772	-
1	day1	0.005	0.073	0.0666	0.004	0.0727	0.0698	rep
3	day3	0.004	0.0685	0.0642	0.003	0.0685	0.0631	rep
6	day6	0.004	0.0738	0.0605	0.003	0.0725	0.0722	rep
