# Supplementary material for: The Influence of Hydroxylation on Maintaining CpG Methylation Patterns: A Hidden Markov Model Approach
Source: PLoS Comput Biol. 2016 May 25;12(5):e1004905. doi: 10.1371/journal.pcbi.1004905 (PMC4880293; doi:10.1371/journal.pcbi.1004905)
Supplement: S1 Dataset — The dataset contains the BS and oxBS data of each single CpG and loci after processing of the sequencing data; error rates are included as separate files. Raw sequencing data are available on request. (ZIP) [file pcbi.1004905.s011.zip › singleCpG_data/mSat_oxBS.txt]

day	CpG	TT	TC	CT	CC
0	1	68	398	407	3349
0	2	46	372	329	3369
0	3	199	398	484	3058
1	1	139	547	570	3683
1	2	116	552	516	3633
1	3	311	567	655	3309
3	1	309	561	548	3046
3	2	215	239	504	3098
3	3	646	497	642	2590
6	1	770	541	545	2657
6	2	501	605	478	2765
6	3	1339	467	570	2027
