# Supplementary material for: The Influence of Hydroxylation on Maintaining CpG Methylation Patterns: A Hidden Markov Model Approach
Source: PLoS Comput Biol. 2016 May 25;12(5):e1004905. doi: 10.1371/journal.pcbi.1004905 (PMC4880293; doi:10.1371/journal.pcbi.1004905)
Supplement: S1 Dataset — The dataset contains the BS and oxBS data of each single CpG and loci after processing of the sequencing data; error rates are included as separate files. Raw sequencing data are available on request. (ZIP) [file pcbi.1004905.s011.zip › singleCpG_data/MuERVL_BS.txt]

day	CpG	TT	TC	CT	CC
0	1	45	103	79	454
0	2	6	10	11	79
0	3	21	81	94	516
0	4	39	113	109	467
1	1	44	163	122	638
1	2	3	34	22	116
1	3	36	148	124	668
1	4	66	208	184	556
3	1	109	213	215	750
3	2	25	37	36	138
3	3	75	215	225	814
3	4	239	270	270	574
4	1	206	133	127	213
4	2	39	19	13	30
4	3	145	136	101	308
4	4	408	77	80	151
