# Supplementary material for: The Influence of Hydroxylation on Maintaining CpG Methylation Patterns: A Hidden Markov Model Approach
Source: PLoS Comput Biol. 2016 May 25;12(5):e1004905. doi: 10.1371/journal.pcbi.1004905 (PMC4880293; doi:10.1371/journal.pcbi.1004905)
Supplement: S1 Dataset — The dataset contains the BS and oxBS data of each single CpG and loci after processing of the sequencing data; error rates are included as separate files. Raw sequencing data are available on request. (ZIP) [file pcbi.1004905.s011.zip › singleCpG_data/MuERVL_errors.txt]

day	label	CErr_BS	mCErr_BS	hmCErr_BS	CErr_oxBS	mCErr_oxBS	hmCErr_oxBS	process
0	day0	0.007	0.08015769	0.06946265	0.005	0.06464924	0.08	-
1	day1	0.007	0.0745283	0.06320755	0.003	0.04923968	0.06491612	rep
3	day3	0.007	0.11229566	0.07396871	0.003	0.13214286	0.06872038	rep
6	day6	0.009	0.0606469	0.05818674	0.003	0.07718696	0.0950764	rep
