# Supplementary material for: The Influence of Hydroxylation on Maintaining CpG Methylation Patterns: A Hidden Markov Model Approach
Source: PLoS Comput Biol. 2016 May 25;12(5):e1004905. doi: 10.1371/journal.pcbi.1004905 (PMC4880293; doi:10.1371/journal.pcbi.1004905)
Supplement: S1 Dataset — The dataset contains the BS and oxBS data of each single CpG and loci after processing of the sequencing data; error rates are included as separate files. Raw sequencing data are available on request. (ZIP) [file pcbi.1004905.s011.zip › singleCpG_data/MuERVL_oxBS.txt]

day	CpG	TT	TC	CT	CC
0	1	26	102	92	420
0	2	4	14	8	72
0	3	20	94	84	463
0	4	58	99	111	426
1	1	73	209	169	814
1	2	9	29	22	151
1	3	45	197	171	898
1	4	111	254	235	744
3	1	86	145	130	414
3	2	24	30	17	60
3	3	64	141	125	452
3	4	171	155	148	336
4	1	417	202	180	254
4	2	74	23	21	32
4	3	271	236	179	415
4	4	696	123	90	226
