# Supplementary material for: The Influence of Hydroxylation on Maintaining CpG Methylation Patterns: A Hidden Markov Model Approach
Source: PLoS Comput Biol. 2016 May 25;12(5):e1004905. doi: 10.1371/journal.pcbi.1004905 (PMC4880293; doi:10.1371/journal.pcbi.1004905)
Supplement: S1 Dataset — The dataset contains the BS and oxBS data of each single CpG and loci after processing of the sequencing data; error rates are included as separate files. Raw sequencing data are available on request. (ZIP) [file pcbi.1004905.s011.zip › singleCpG_data/Snrpn_BS.txt]

day	CpG	TT	TC	CT	CC
0	1	548	6	28	137
0	2	526	18	25	116
0	3	513	4	14	150
0	4	508	24	13	114
0	5	476	23	11	89
0	6	521	8	18	136
1	1	559	12	15	136
1	2	534	16	15	116
1	3	517	20	6	132
1	4	540	21	5	112
1	5	491	13	16	90
1	6	542	18	10	123
3	1	459	17	36	81
3	2	425	9	7	110
3	3	431	10	27	94
3	4	417	28	7	86
3	5	390	18	4	91
3	6	449	10	10	95
4	1	558	19	16	110
4	2	467	15	29	149
4	3	489	11	27	136
4	4	470	47	20	107
4	5	436	42	13	111
4	6	502	7	11	144
