# Supplementary material for: The Influence of Hydroxylation on Maintaining CpG Methylation Patterns: A Hidden Markov Model Approach
Source: PLoS Comput Biol. 2016 May 25;12(5):e1004905. doi: 10.1371/journal.pcbi.1004905 (PMC4880293; doi:10.1371/journal.pcbi.1004905)
Supplement: S1 Dataset — The dataset contains the BS and oxBS data of each single CpG and loci after processing of the sequencing data; error rates are included as separate files. Raw sequencing data are available on request. (ZIP) [file pcbi.1004905.s011.zip › singleCpG_data/Snrpn_errors.txt]

day	label	CErr_BS	mCErr_BS	hmCErr_BS	CErr_oxBS	mCErr_oxBS	hmCErr_oxBS	process
0	day0	0.01325	0.0756875	0.0733375	0.004375	0.0785375	0.06905	-
1	day1	0.0135	0.0725625	0.0582375	0.00375	0.0741875	0.0600875	rep
3	day3	0.011625	0.0788625	0.0717375	0.00375	0.0854875	0.073075	rep
6	day6	0.012125	0.0778875	0.0613125	0.003875	0.0758875	0.0799	rep
