# Supplementary material for: The Influence of Hydroxylation on Maintaining CpG Methylation Patterns: A Hidden Markov Model Approach
Source: PLoS Comput Biol. 2016 May 25;12(5):e1004905. doi: 10.1371/journal.pcbi.1004905 (PMC4880293; doi:10.1371/journal.pcbi.1004905)
Supplement: S1 Dataset — The dataset contains the BS and oxBS data of each single CpG and loci after processing of the sequencing data; error rates are included as separate files. Raw sequencing data are available on request. (ZIP) [file pcbi.1004905.s011.zip › singleCpG_data/Snrpn_oxBS.txt]

day	CpG	TT	TC	CT	CC
0	1	470	16	30	104
0	2	426	15	11	109
0	3	435	3	36	106
0	4	426	23	24	78
0	5	417	18	11	89
0	6	446	11	13	113
1	1	615	0	7	51
1	2	579	5	5	50
1	3	580	13	19	24
1	4	571	15	3	40
1	5	569	11	5	43
1	6	583	4	10	42
3	1	582	15	32	85
3	2	544	26	6	94
3	3	563	23	16	86
3	4	548	22	19	80
3	5	529	14	6	87
3	6	591	36	5	71
4	1	421	1	83	125
4	2	397	4	7	187
4	3	399	2	5	192
4	4	385	24	24	138
4	5	364	27	4	132
4	6	411	19	4	169
