# Supplementary material for: The Influence of Hydroxylation on Maintaining CpG Methylation Patterns: A Hidden Markov Model Approach
Source: PLoS Comput Biol. 2016 May 25;12(5):e1004905. doi: 10.1371/journal.pcbi.1004905 (PMC4880293; doi:10.1371/journal.pcbi.1004905)
Supplement: S1 Dataset — The dataset contains the BS and oxBS data of each single CpG and loci after processing of the sequencing data; error rates are included as separate files. Raw sequencing data are available on request. (ZIP) [file pcbi.1004905.s011.zip › singleCpG_data/Ttc25_BS.txt]

day	CpG	TT	TC	CT	CC
0	1	2976	791	1149	3639
0	2	3105	1198	966	3296
0	3	2040	794	1164	4592
0	4	2902	1188	985	3540
0	5	2501	883	1242	3972
0	6	3349	1091	791	3324
1	1	2911	859	866	2698
1	2	3043	1409	788	2090
1	3	2169	1067	1175	2943
1	4	3161	1017	925	2276
1	5	2649	905	957	2880
1	6	3080	1085	629	2544
3	1	4135	799	922	1492
3	2	4718	827	814	983
3	3	3515	887	1244	1735
3	4	4853	836	847	874
3	5	4227	718	1133	1296
3	6	4659	883	745	1092
6	1	3117	107	114	119
6	2	3257	59	96	57
6	3	3086	94	153	155
6	4	3304	93	45	49
6	5	3116	89	149	132
6	6	3241	96	70	83
