# Supplementary material for: The Influence of Hydroxylation on Maintaining CpG Methylation Patterns: A Hidden Markov Model Approach
Source: PLoS Comput Biol. 2016 May 25;12(5):e1004905. doi: 10.1371/journal.pcbi.1004905 (PMC4880293; doi:10.1371/journal.pcbi.1004905)
Supplement: S1 Dataset — The dataset contains the BS and oxBS data of each single CpG and loci after processing of the sequencing data; error rates are included as separate files. Raw sequencing data are available on request. (ZIP) [file pcbi.1004905.s011.zip › singleCpG_data/Ttc25_oxBS.txt]

day	CpG	TT	TC	CT	CC
0	1	3438	674	561	3353
0	2	3870	550	631	3002
0	3	2588	900	661	3914
0	4	3491	665	679	3264
0	5	2795	953	737	3591
0	6	3308	596	657	3517
1	1	3293	660	825	2777
1	2	3800	701	523	2525
1	3	2505	976	569	3522
1	4	3902	460	452	2784
1	5	3025	869	988	2724
1	6	3864	782	685	2167
3	1	5659	299	576	966
3	2	5938	537	421	623
3	3	4966	371	533	1636
3	4	6119	428	336	671
3	5	5352	469	584	1161
3	6	5982	397	180	1002
6	1	7382	38	96	231
6	2	7305	188	146	113
6	3	7046	106	221	397
6	4	7482	45	31	226
6	5	7264	162	79	267
6	6	7643	31	46	76
