# Supplementary material for: The Influence of Hydroxylation on Maintaining CpG Methylation Patterns: A Hidden Markov Model Approach
Source: PLoS Comput Biol. 2016 May 25;12(5):e1004905. doi: 10.1371/journal.pcbi.1004905 (PMC4880293; doi:10.1371/journal.pcbi.1004905)
Supplement: S1 Dataset — The dataset contains the BS and oxBS data of each single CpG and loci after processing of the sequencing data; error rates are included as separate files. Raw sequencing data are available on request. (ZIP) [file pcbi.1004905.s011.zip › singleCpG_data/Zim3_BS.txt]

day	CpG	TT	TC	CT	CC
0	1	1381	1649	1498	8349
0	2	1930	1221	1839	7865
0	3	2344	1462	1723	7348
0	4	1207	1731	1557	8372
0	5	2195	1435	1341	7920
0	6	1925	1144	1802	8000
0	7	2132	1159	2032	7580
0	8	1365	1507	1656	8282
1	1	1400	1592	1468	5593
1	2	1686	1449	1445	5446
1	3	1984	1776	818	5485
1	4	1313	1588	1383	5777
1	5	2236	1417	1208	5223
1	6	1663	1017	1473	5929
1	7	2569	1263	1941	4304
1	8	1444	1845	1486	5289
3	1	3830	1327	1285	1804
3	2	4206	1049	1368	1657
3	3	3592	1406	1293	1966
3	4	2531	1455	1646	2607
3	5	5201	960	961	1159
3	6	3696	1211	1673	1702
3	7	4558	1139	1503	1079
3	8	3677	1473	1236	1890
6	1	14198	589	405	284
6	2	14788	340	237	154
6	3	13900	778	493	341
6	4	12104	1224	1481	694
6	5	15122	196	118	109
6	6	14151	548	527	332
6	7	14641	339	399	174
6	8	13979	747	440	346
