# Supplementary material for: The Influence of Hydroxylation on Maintaining CpG Methylation Patterns: A Hidden Markov Model Approach
Source: PLoS Comput Biol. 2016 May 25;12(5):e1004905. doi: 10.1371/journal.pcbi.1004905 (PMC4880293; doi:10.1371/journal.pcbi.1004905)
Supplement: S1 Dataset — The dataset contains the BS and oxBS data of each single CpG and loci after processing of the sequencing data; error rates are included as separate files. Raw sequencing data are available on request. (ZIP) [file pcbi.1004905.s011.zip › singleCpG_data/Zim3_oxBS.txt]

day	CpG	TT	TC	CT	CC
0	1	136	304	74	1042
0	2	107	236	106	1112
0	3	233	161	178	986
0	4	166	193	164	1038
0	5	355	157	127	924
0	6	239	151	156	1019
0	7	350	229	275	709
0	8	191	264	178	924
1	1	1252	1121	848	4170
1	2	1724	827	888	3958
1	3	1349	1132	850	4070
1	4	939	1139	742	4577
1	5	1649	1221	775	3781
1	6	1613	789	724	4290
1	7	2064	746	830	3768
1	8	1237	1182	592	4388
3	1	4946	530	226	717
3	2	5251	654	162	397
3	3	4196	1082	421	751
3	4	3743	899	666	1146
3	5	5523	411	151	340
3	6	4552	637	464	804
3	7	5323	124	495	512
3	8	4963	538	398	535
6	1	4010	33	74	43
6	2	4058	47	35	25
6	3	3983	74	21	88
6	4	3717	181	159	114
6	5	4060	49	37	28
6	6	4068	47	49	15
6	7	4112	19	45	5
6	8	4046	53	37	27
